# Supplementary material for: Widespread Detection of Fowl Adenovirus Serotype 2/11 Species D Among Cases of Inclusion Body Hepatitis–Hydropericardium Syndrome in Chickens in Egypt
Source: Microorganisms. 2025 May 12;13(5):1107. doi: 10.3390/microorganisms13051107 (PMC12114069; doi:10.3390/microorganisms13051107)
Supplement: Supplementary file 1 [file microorganisms-13-01107-s001.zip]

Archive with 1 entries (1 files):
- microorganisms-3607538-supplementary.pdf
